# Supplementary material for: Exploring whether ChatGPT-4 with image analysis capabilities can diagnose osteosarcoma from X-ray images
Source: Exp Hematol Oncol. 2024 Jul 27;13:71. doi: 10.1186/s40164-024-00537-z (PMC11282772; doi:10.1186/s40164-024-00537-z)
Supplement: Supplementary file 1 — Supplementary Material 1. [file 40164_2024_537_MOESM1_ESM.xlsx]

## Sheet: Sheet1
	Osteosarcoma of lower limb						Normal lower limb bone
number	Top1	Top2	Top3			number	Top1	Top2	Top3
1	Giant Cell Tumor (GCT)	Osteosarcoma	Chondrosarcoma			1	Growing Pains or Normal Physiological Variations	Stress Fracture	Osteomyelitis
2	Metastatic Disease	Multiple Myeloma	Lymphoma of Bone			2	Normal Anatomy/Osteological Variation	Stress Fracture	Early Signs of Osteoarthritis
3	Osteoid Osteoma	Enchondroma	Osteoblastoma			3	Normal Anatomy	Early Signs of Nutritional or Metabolic Bone Disease	Subclinical Stress Fractures
4	Giant Cell Tumor (GCT)	Osteosarcoma	Chondrosarcoma			4	Normal Anatomy	Subtle Fracture	Early Degenerative Changes or Joint Disease
5	Fibrous Dysplasia	Osteoid Osteoma	Avascular Necrosis (AVN)			5	Normal Anatomy	Growing Pains or Osgood-Schlatter Disease	Subclinical Stress Fractures
6	Osteosarcoma	Osteosarcoma	Giant Cell Tumor (GCT)			6	Normal Pediatric Lower Extremities	Early Signs of Growth Plate Injury	Juvenile Idiopathic Arthritis (JIA)
7	Osteosarcoma	Metastatic Disease	Chondrosarcoma			7	Normal Pediatric Lower Leg	Early Signs of Growth Plate Injury	Bone Pathology
8	Paget’s Disease of Bone	Fibrous Dysplasia	Osteopetrosis			8	Normal Pediatric Tibia and Fibula	Toddler’s Fracture (Undisplaced Spiral Fracture of Tibia)	Infection or Juvenile Idiopathic Arthritis
9	Giant Cell Tumor (GCT)	Aneurysmal Bone Cyst (ABC)	Chondroblastoma			9	Normal Pediatric Tibia and Fibula	Toddler’s Fracture (Spiral Fracture of Tibia)	Infection or Juvenile Idiopathic Arthritis
10	Osteoarthritis (OA)	Osteochondroma	Fibrous Dysplasia			10	Normal Pediatric Lower Extremities	Blount's Disease	Rickets
11	Osteochondritis Dissecans	Early Osteoarthritis	Bone Infarct			11	Normal Pediatric Lower Extremities	Toddler’s Fracture (Spiral Fracture of Tibia)	Early Signs of Juvenile Idiopathic Arthritis (JIA)
12	Osteoarthritis (OA)	Avascular Necrosis (AVN)	Avascular Necrosis (AVN)			12	Normal Pediatric Lower Leg	Toddler’s Fracture (Spiral Fracture of Tibia)	Early Signs of Juvenile Idiopathic Arthritis (JIA)
13	Osteochondroma	Giant Cell Tumor (GCT)	Fibrous Dysplasia			13	Normal Pediatric Lower Leg	Toddler’s Fracture (Spiral Fracture of Tibia)	Growth Plate Injury
14	Giant Cell Tumor (GCT)	Osteosarcoma	Chondrosarcoma			14	Normal Pediatric Lower Leg	Toddler’s Fracture (Spiral Fracture of Tibia)	Growth Plate Injury
15	Osteosarcoma	Ewing's Sarcoma	Metastatic Disease			15	Normal Pediatric Lower Extremities	Toddler’s Fracture (Spiral Fracture of Tibia)	Growth Plate Injury
16	Osteosarcoma	Ewing's Sarcoma	Metastatic Disease			16	Normal Pediatric Tibia and Fibula	Toddler’s Fracture (Spiral Fracture of Tibia)	Growth Plate Injury
17	Osteoid Osteoma	Bone Cyst	Enchondroma			17	Normal Pediatric Lower Leg	Toddler’s Fracture (Spiral Fracture of Tibia)	Growth Plate Injury
18	Fibrous Dysplasia	Paget’s Disease of Bone	Osteomyelitis			18	Normal Pediatric Lower Extremities	Toddler’s Fracture (Undisplaced Spiral Fracture of Tibia)	Growth Plate Injury
19	Osteochondroma	Parosteal Osteosarcoma	Chondrosarcoma			19	Normal Pediatric Lower Leg	Toddler’s Fracture (Spiral Fracture of Tibia)	Growth Plate Injury
20	Giant Cell Tumor (GCT)	Chondroblastoma	Aneurysmal Bone Cyst (ABC)			20	Normal Pediatric Lower Extremities	Toddler’s Fracture (Spiral Fracture of Tibia)	Growth Plate Injury
21	Metastatic Disease	Paget's Disease of Bone	Osteosarcoma			21	Normal Pediatric Lower Leg	Toddler’s Fracture (Spiral Fracture of Tibia)	Growth Plate Injury
22	Osteochondroma	Enchondroma	Chondrosarcoma			22	Normal Pediatric Lower Extremities	Toddler’s Fracture (Spiral Fracture of Tibia)	Growth Plate Injury
23	Paget's Disease of Bone	Bone Infarct	Osteosarcoma			23	Normal Pediatric Lower Leg	Toddler’s Fracture (Spiral Fracture of Tibia)	Growth Plate Injury
24	Osteochondroma	Enchondroma	Chondrosarcoma			24	Normal Pediatric Lower Leg	Toddler’s Fracture (Spiral Fracture of Tibia)	Growth Plate Injury
25	Osteoarthritis	Rheumatoid Arthritis	Post-traumatic Arthritis			25	Normal Pediatric Lower Extremities	Toddler’s Fracture (Spiral Fracture of Tibia)	Growth Plate Injury
26	Osteosarcoma	Paget's Disease of Bone	Chronic Osteomyelitis			26	Normal Anatomy	Subtle Fracture	Osteopenia or Early Osteoporosis
27	Osteoarthritis	Rheumatoid Arthritis	Traumatic Arthritis			27	Normal Anatomy	Subtle Fracture	Bone Disease
28	Osteoarthritis of the Hip	Avascular Necrosis (AVN) of the Femoral Head	Paget's Disease of Bone			28	Normal Anatomy	Subtle Fracture	Bone Pathology
29	Osteomyelitis	Paget's Disease of Bone	Bone Infarction			29	Normal Anatomy	Subtle Fracture	Bone Disease
30	Osteosarcoma	Paget's Disease of Bone	Chondrosarcoma			30	Normal Anatomy	Subtle Fracture	Bone Disease
31	Osteoarthritis	Traumatic Arthritis	Rheumatoid Arthritis			31	Normal Anatomy	Subtle Fracture	Early Bone Disease
32	Osteosarcoma	Chondrosarcoma	Paget's Disease of Bone			32	Normal Anatomy	Subtle Fracture	Early Onset Bone Disease
33	Osteosarcoma	Paget's Disease of Bone	Chronic Osteomyelitis			33	Normal Anatomy	Subtle Fracture	Early Bone Disease
34	Paget's Disease of Bone	Fibrous Dysplasia	Metastatic Bone Disease			34	Normal Anatomy	Subtle Fracture	Early Bone Disease
35	Paget's Disease of Bone	Fibrous Dysplasia	Bone Metastases			35	Normal Anatomy	Subtle Fracture	Early Bone Disease
36	Osteoid Osteoma	Bone Infarction	Chronic Osteomyelitis			36	Normal Anatomy	Subtle Fracture	Early Bone Disease
37	Osteoarthritis	Traumatic Bone Contusion or Fracture	Meniscal Calcification			37	Normal Anatomy	Subtle Fracture	Early Bone Disease
38	Patellofemoral Pain Syndrome (PFPS)	Chondromalacia Patella	Prepatellar Bursitis			38	Normal Anatomy	Subtle Fracture	Early Bone Disease
39	Osteochondritis Dissecans	Degenerative Joint Disease (Osteoarthritis)	Traumatic Arthritis			39	Normal Anatomy	Subtle Fracture	Early Bone Disease
40	Osteomyelitis	Bone Infarct	Stress Fracture			40	Normal Anatomy	Subtle Fracture	Early Bone Disease
	Osteosarcoma of lower limb						Normal lower limb bone
diagnosis	occupying lesions	malignant lesions	osteosarcoma			diagnosis	occupying lesions	malignant lesions	osteosarcoma
Top1	22	15	8			Top1	0	0	0
Priority	25	21	14			Priority	0	0	0
